# Supplementary material for: Design of Electrochemical Sensor Based on Pumpkin Peel Biomass-Derived Carbon Black-Modified Electrode for the Detection of Lead Ions
Source: Sensors (Basel). 2026 Feb 28;26(5):1524. doi: 10.3390/s26051524 (PMC12986631; doi:10.3390/s26051524)
Supplement: Supplementary file 1 [file sensors-26-01524-s001.zip]

Archive with 1 entries (1 files):
- sensors-4067989-supplementary.pdf
